# Supplementary material for: SARS-CoV-2 in Environmental Samples of Quarantined Households
Source: Viruses. 2022 May 17;14(5):1075. doi: 10.3390/v14051075 (PMC9147922; doi:10.3390/v14051075)
Supplement: Supplementary file 1 [file viruses-14-01075-s001.zip]

Archive with 1 entries (1 files):
- viruses-1680397-supplementary.pdf
